# Supplementary material for: Shape of an obstacle affects the mediolateral trajectory of the lower limb during the crossing process
Source: Front Sports Act Living. 2023 Aug 11;5:1130332. doi: 10.3389/fspor.2023.1130332 (PMC10450917; doi:10.3389/fspor.2023.1130332)
Supplement: Supplementary file 1 [file Table1.xlsx]

## Sheet: Medioateral MP1 position_Lead
Table 1. Lead limb mediolateral MP1 positon
Condition	Mean (mm)	SD (mm)
L15-T10	26.212	54.056
L15-T12	21.341	33.092
L15-T14	40.599	40.37
L15-T15	46.208	29.98
L15-T16	63.443	44.013
L15-T18	68.31	40.757
L15-T20	82.038	47.36
