# Supplementary material for: Shape of an obstacle affects the mediolateral trajectory of the lower limb during the crossing process
Source: Front Sports Act Living. 2023 Aug 11;5:1130332. doi: 10.3389/fspor.2023.1130332 (PMC10450917; doi:10.3389/fspor.2023.1130332)
Supplement: Supplementary file 2 [file Table2.xlsx]

## Sheet: Mediolateral MP1 position_Trail
Table 2. Trail limb mediolateral MP1 position
Condition	Mean (mm)	SD (mm)
L10-T15	-37.845	29.585
L12-T15	-41.753	32.558
L14-T15	-53.032	30.421
L15-T15	-60.469	28.621
L16-T15	-69.316	35.623
L18-T15	-75.29	36.414
L20-T15	-77.694	37.466
