# Supplementary material for: Shape of an obstacle affects the mediolateral trajectory of the lower limb during the crossing process
Source: Front Sports Act Living. 2023 Aug 11;5:1130332. doi: 10.3389/fspor.2023.1130332 (PMC10450917; doi:10.3389/fspor.2023.1130332)
Supplement: Supplementary file 3 [file Table3.xlsx]

## Sheet: Vertical MP1 position_Lead
Table 3. Lead limb vertical MP1 position
Condition	Mean (mm)	SD (mm)
L15-T10	307.74	40.139
L15-T12	306.645	42.847
L15-T14	305.382	38.074
L15-T15	293.834	32.429
L15-T16	296.833	36.227
L15-T18	299.53	32.572
L15-T20	301.74	36.857
