# Supplementary material for: Shape of an obstacle affects the mediolateral trajectory of the lower limb during the crossing process
Source: Front Sports Act Living. 2023 Aug 11;5:1130332. doi: 10.3389/fspor.2023.1130332 (PMC10450917; doi:10.3389/fspor.2023.1130332)
Supplement: Supplementary file 4 [file Table4.xlsx]

## Sheet: Vertical MP1 position_Trail
Table 4. Trail limb vertical MP1 position
Condition	Mean (mm)	SD (mm)
L10-T15	312.658	54.064
L12-T15	298.204	47.264
L14-T15	296.414	47.572
L15-T15	279.224	48.901
L16-T15	297.549	49.832
L18-T15	287.974	48.033
L20-T15	284.009	52.198
