# Supplementary material for: Shape of an obstacle affects the mediolateral trajectory of the lower limb during the crossing process
Source: Front Sports Act Living. 2023 Aug 11;5:1130332. doi: 10.3389/fspor.2023.1130332 (PMC10450917; doi:10.3389/fspor.2023.1130332)
Supplement: Supplementary file 5 [file Table5.xlsx]

## Sheet: Experiment order
Table 5. Experimental order
			Session1	Session2	Session3	Session4	Session5	Session6	Session7	Session8	Session9	Session10	Session11	Session12	Session13	Session14	Session15
Ⅰ	Session2-7 (Group B)	Session 9-14 (Group C)	L15-T15	L15-T20	L15-T14	L15-T16	L15-T10	L15-T18	L15-T12	L15-T15	L20-T15	L14-T15	L16-T15	L10-T15	L18-T15	L12-T15	L15-T15
Ⅱ	Session2-7 (Group C)	Session 9-14 (Group B)	L15-T15	L20-T15	L14-T15	L16-T15	L10-T15	L18-T15	L12-T15	L15-T15	L15-T20	L15-T14	L15-T16	L15-T10	L15-T18	L15-T12	L15-T15
